# Supplementary material for: Effect of park prescriptions with and without group visits to parks on stress reduction in low-income parents: SHINE randomized trial
Source: PLoS One. 2018 Feb 15;13(2):e0192921. doi: 10.1371/journal.pone.0192921 (PMC5814008; doi:10.1371/journal.pone.0192921)
Supplement: S2 File — (XLS) [file pone.0192921.s002.xls]

## Sheet: Sheet1
record_id	group	child_age	child_gender1	caregiver_gender	caregiverage	cgpss_0	cgpss_1	cgpss_2	caregiver_park_0	caregiver_park_1	caregiver_park_2	baseline_loneliness1	caregiver_loneliness_1	caregiver_loneliness_2	caregiver_modpa	caregiver_modpa_v2	caregiver_modpa_v2_v2	caregiver_genhealth	caregiver_mentalhealth	neighborhoodscore	child_agecat	child_safety	caregiver_education	caregiver_ethnicity	caregiver_birth	caregiver_birthother	caregiver_household	caregiver_householdchild	caregiver_householdch2_9bc	caregiver_park	t1meanwp	t1meanwpln	t1meanwpgroup	t2meanwpgroup	t3meanwpgroup	lnt1meanwpgroup	lnt2meanwpgroup	lnt3meanwpgroup	illness	caregiveragecat	racecat	povlev4_11_cat	caregiver_edcat	caregiver_lang	genhealthcat	caregiver_mentalhealth_cat	safetycat	catpark	redcap_event_name
179	0	11	1	0	29	19	8	10	2	3	7	3	3	3	51	60	60	2	1	16	2	4	106	1	100		5	4	1	5	0.06	-2.8134	0.06	0.116	0.108	-2.8134	-2.1542	-2.2256	0	18-34	Black	<200% FPL	College grad	English	excellent or very good	excellent or very good	Usually or Always	agree or strongly agree	admission_arm_2
72	0	13	1	0	37	16	19	23	1	7	6	6	4	3	120		60	1	1	20	2	4	105	1	101	6	8	7	1	4	0.081	-2.5133	0.081	0.059	0.149	-2.5133	-2.8302	-1.9038	1	35-44	Black	<200% FPL	Highschool grad	Other	excellent or very good	excellent or very good	Usually or Always	agree or strongly agree	admission_arm_2
4	0	6	1	1	51	20	4	7	1	3	6	6	3	3	60	60	120	3	4	9	2	4	88	2	100		2	3	1	5	0.204	-1.5896	0.204	0.183	0.11	-1.5896	-1.6983	-2.2073	1	45 or older				English	good	poor or fair	Usually or Always	agree or strongly agree	admission_arm_2
48	0	8	1	1	41	18			2			5			0			2	3	18	2	2	104	1	100		2	1	1	4	0.12	-2.1203	0.12			-2.1203			0	35-44	Black	=>200% FPL	Highschool grad	English	excellent or very good	good	Never or sometimes	agree or strongly agree	admission_arm_2
33	0	4	0	0	36	27	15		7	7		6	3		30	120		3	3	18	1	1	106	1	100		5	3	2	4	0.057	-2.8647	0.057	0.094		-2.8647	-2.3645		1	35-44	Black	=>200% FPL	College grad	Other	good	good	Never or sometimes	agree or strongly agree	admission_arm_2
20	0	15	1	0	65	13	10	7	0	2	1	6	4	3	30	120	30	3	2	4	2	4	105	1	100		2	1	1	5	0.093	-2.3752	0.093	0.244	0.076	-2.3752	-1.4106	-2.577	0	45 or older	Black	<200% FPL	Highschool grad	English	good	excellent or very good	Usually or Always	agree or strongly agree	admission_arm_2
87	0	6	0	0	38	17		18	2		5	3		4	45		25	5	4	20	2	4	104	1	100		4	1	3	4	0.188	-1.6713	0.188		0.049	-1.6713		-3.0159	1	35-44	Black	<200% FPL	Highschool grad	English	poor or fair	poor or fair	Usually or Always	agree or strongly agree	admission_arm_2
167	0	11	1	0	36	21	23	23	0	0	1	6		6	90	0	60	3	3	9	2	3	105	1	100		5	4	1	5	0.143	-1.9449	0.143	0.096	0.071	-1.9449	-2.3434	-2.6451	0	35-44	Black	=>200% FPL	Highschool grad	English	good	good	Usually or Always	agree or strongly agree	admission_arm_2
52	0	12	1	1	43	12	14	19	0	4	3	5	4	5	60	60	160	4	2	4	2	2	104	1	100		5	4	1	5	0.14	-1.9661	0.14	0.093	0.109	-1.9661	-2.3752	-2.2164	1	35-44	Other (Asian, Native American, Hawaiian/PI, Middle Eastern	<200% FPL	Highschool grad	English	poor or fair	excellent or very good	Never or sometimes	agree or strongly agree	admission_arm_2
47	0	13	1	0	37	16	18	23	1	6	6	5	6	3	30		60	2	1	20	2	4	105	1	101	9	6	4	2	5	0.147	-1.9173	0.147	0.043	0.169	-1.9173	-3.1466	-1.7779	1	35-44	Black	<200% FPL	Highschool grad	Other	excellent or very good	excellent or very good	Usually or Always	agree or strongly agree	admission_arm_2
40	0	17	0	0	47	20	21	23	3	5	4	6	6	6	24	24	60	3	4	10	2	1	105	1	100		2	1	1	5				0.096	0.066		-2.3434	-2.7181	1	45 or older	Non-Latino White	=>200% FPL	Highschool grad	English	good	poor or fair	Never or sometimes	agree or strongly agree	admission_arm_2
67	0	8	1	0	28	24	27	20	1	3	3	8	7		30	60	120	4	4	4	2	1	103	0	100		4	2	2	1	0.167	-1.7898	0.167	0.195	0.278	-1.7898	-1.6348	-1.2801	1	18-34	Latino	=>200% FPL	No H.S degree	English	poor or fair	poor or fair	Never or sometimes	strongly disagree or disagree	admission_arm_2
88	0	7	1	1	52	2	12	10	5	6	4	3	4	4	30	90	6	3	1	10	2	4	105	1	100		2	1	1	4	0.154	-1.8708	0.154	0.126	0.031	-1.8708	-2.0715	-3.4738	1	45 or older	Black	=>200% FPL	Highschool grad	English	good	excellent or very good	Usually or Always	agree or strongly agree	admission_arm_2
148	0	12	0	0	35	33	11	15	0	3	3	9	3	4	25	72	48	4	4	10	2	1	105	1	100		5	4	1	1	0.199	-1.6145	0.199	0.225	0.185	-1.6145	-1.4917	-1.6874	0	35-44	Black	<200% FPL	Highschool grad	English	poor or fair	poor or fair	Never or sometimes	strongly disagree or disagree	admission_arm_2
125	0	5	0	0	32	25		25	1		0	5		5	0		90	5	5	10	1	1	105	1	100		3	2	1	4	0.1	-2.3026	0.1		0.108	-2.3026		-2.2256	1	18-34	Black	<200% FPL	Highschool grad	English	poor or fair	poor or fair	Never or sometimes	agree or strongly agree	admission_arm_2
54	0	15	0	1	54	9	3	1	1	3	7	4	4	3	60	120	37	3	2	9	2	4	105	1	100		4	2	2	1	0.149	-1.9038	0.149	0.21	0.099	-1.9038	-1.5606	-2.3126	1	45 or older	Black	=>200% FPL	Highschool grad	English	good	excellent or very good	Usually or Always	strongly disagree or disagree	admission_arm_2
113	0	5	0	0		6		11	0		4	3		3	15		86	2	1	14	1	3	104	1	100					3	0.32	-1.1394	0.32		0.117	-1.1394		-2.1456	1	45 or older	Black	<200% FPL	Highschool grad	English	excellent or very good	excellent or very good	Usually or Always	neither disagree nor disagree	admission_arm_2
50	0	6	0	1	28	14	12	15	0	0	0	4	3	3	60	48	36	3	2	8	2	2	104	1	101	14	2	1	2	4				0.123	0.06		-2.0956	-2.8134	1	18-34	Other (Asian, Native American, Hawaiian/PI, Middle Eastern	<200% FPL	Highschool grad	Other	good	excellent or very good	Never or sometimes	agree or strongly agree	admission_arm_2
79	0	8	0	0	26	10	15		2	0		7	3		90	30		3	3	20	2	4	105	1	100		5	3	2	4	0.177	-1.7316	0.177	0.075		-1.7316	-2.5903		1	18-34	Black	=>200% FPL	Highschool grad	English	good	good	Usually or Always	agree or strongly agree	admission_arm_2
135	0	7	1	0	28	9		12	7		7	3		4	0		60	4	4	16	2	4	104	1	100		3	2	1	4	0.166	-1.7958	0.166		0.262	-1.7958		-1.3394	1	18-34	Black	=>200% FPL	Highschool grad	English	poor or fair	poor or fair	Usually or Always	agree or strongly agree	admission_arm_2
85	0	8	1	0	27	18			0			8			25			4	4	9	2	2	104	1	100		2	3	1	5	0.209	-1.5654	0.209			-1.5654			0	18-34	Black	<200% FPL	Highschool grad	English	poor or fair	poor or fair	Never or sometimes	agree or strongly agree	admission_arm_2
53	0	6	1	0	28	27	16	20	0	5	7	7	5	5	10	60	77	5	4	10	2	1	104	1	100		3	2	1	1	0.152	-1.8839	0.152	0.056	0.074	-1.8839	-2.8824	-2.6037	1	18-34	Black	<200% FPL	Highschool grad	English	poor or fair	poor or fair	Never or sometimes	strongly disagree or disagree	admission_arm_2
21	0	11	1	0	22	26	18	18	1	2	3	3	3	3	30	120	210	1	1	17	2	4	105	1	100		5	2	3	3	0.595	-0.5192	0.32		0.208	-1.1394		-1.5702	1	18-34	Other (Asian, Native American, Hawaiian/PI, Middle Eastern	<200% FPL	Highschool grad	Arabic	excellent or very good	excellent or very good	Usually or Always	neither disagree nor disagree	admission_arm_2
192	0	9	1	0	59	13			0			3			60			4	2	8	2	1	105	1	100		2	1	1	2	0.172	-1.7603	0.172			-1.7603			1	45 or older	Black	<200% FPL	Highschool grad	English	poor or fair	excellent or very good	Never or sometimes	strongly disagree or disagree	admission_arm_2
132	0	8	0	0	44	17	21	12	2	7	4	6	7	5	30		24	3	3	12	2	4	102	0	101	15	4	2	2	4	0.083	-2.4889	0.083	0.059	0.032	-2.4889	-2.8302	-3.442	1	35-44	Latino	<200% FPL	No H.S degree	Spanish	good	good	Usually or Always	agree or strongly agree	admission_arm_2
32	0	12	0	0	34	22	17	25	0	0	2	8	6	9	15	0	120	3	4	10	2	1	106	1	100		5	4	1	4	0.095	-2.3539	0.095		0.125	-2.3539		-2.0794	1	18-34	Black	=>200% FPL	College grad	English	good	poor or fair	Never or sometimes	agree or strongly agree	admission_arm_2
55	0	9	1	0	36	28	26	21	1	0	0	8	7	8	60	30	72	4	4	5	2	1	106	1	101	1	4	2	2	2	0.096	-2.3434	0.096	0.085	0.064	-2.3434	-2.4651	-2.7489	0	35-44	Other (Asian, Native American, Hawaiian/PI, Middle Eastern	<200% FPL	College grad	Arabic	poor or fair	poor or fair	Never or sometimes	strongly disagree or disagree	admission_arm_2
170	0	8	0	0	29	2	9	6	7	7	7	3	3	3	24	78		3	1	9	2	2	105	1	100		4	3	1	5	0.123	-2.0956	0.123	0.121	0.058	-2.0956	-2.112	-2.8473	1	18-34	Black	<200% FPL	Highschool grad	English	good	excellent or very good	Never or sometimes	agree or strongly agree	admission_arm_2
157	1	12	1	1	67	12	14	12	4	3	0	3	3	3	15	36	36	2	2	16	2	4	106	1	100		5	3	2	5	0.248	-1.3943	0.248	0.739	0.167	-1.3943	-0.3025	-1.7898	0	45 or older	Non-Latino White	=>200% FPL	College grad	English	excellent or very good	excellent or very good	Usually or Always	agree or strongly agree	admission_arm_2
44	1	12	0	0	38	32	23	23	1	0	1	6	5	6	68	20	68	3	4	11	2	2	105	1	100		4	3	1	5				0.335	0.12		-1.0936	-2.1203	1	35-44	Black	=>200% FPL	Highschool grad	English	good	poor or fair	Never or sometimes	agree or strongly agree	admission_arm_2
196	1	8	0	0	36	16	16	18	6	2	3	7	4	6	150	150	60	2	4	17	2	3	103	1	100		5	2	3	4	0.083	-2.4889	0.083	0.086		-2.4889	-2.4534		1	35-44	Black	<200% FPL	No H.S degree	English	excellent or very good	poor or fair	Usually or Always	agree or strongly agree	admission_arm_2
126	1	12	1	0		14			0			7			60			4	4	11	2	4	103	1	100		5	4	1	4	0.09	-2.4079	0.09	0.099		-2.4079	-2.3126		1	45 or older	Black	<200% FPL	No H.S degree	English	poor or fair	poor or fair	Usually or Always	agree or strongly agree	admission_arm_2
128	1	11	0	0	44	18	14	12	1	3	3	6	4	4	17	60	20	3	3	16	2	3	107	1	101	30	2	1	1	1	0.148	-1.9105	0.148	0.083	0.169	-1.9105	-2.4889	-1.7779	1	35-44	Other (Asian, Native American, Hawaiian/PI, Middle Eastern	=>200% FPL	College grad	English	good	good	Usually or Always	strongly disagree or disagree	admission_arm_2
95	1	12	0	0	37	20	20	20	0	3	1	6	6	3	60	0	0	4	4	16	2	3	102	1	100		3	2	1	3	0.595	-0.5192	0.501	0.259	0.193	-0.6911	-1.3509	-1.6451	0	35-44	Black	<200% FPL	No H.S degree	English	poor or fair	poor or fair	Usually or Always	neither disagree nor disagree	admission_arm_2
144	1	13	1	0		22			1			6			60			4	4	4	2	3	105	1	100		2	1	1	4	0.114	-2.1716	0.114			-2.1716			1	45 or older	Black	<200% FPL	Highschool grad	English	poor or fair	poor or fair	Usually or Always	agree or strongly agree	admission_arm_2
193	1	8	0	0	35	30		25	3		0	9		6	0		90	4	4	4	2	1	105	1	101	15	4	2	2	4	0.156	-1.8579	0.156			-1.8579			1	35-44	Black	<200% FPL	Highschool grad	English	poor or fair	poor or fair	Never or sometimes	agree or strongly agree	admission_arm_2
93	1	9	0	0		17	32	19	4	0	1	9	9	3	40	20	30	4	2	12	2	4	104	1	100		3	2	1	1	0.094	-2.3645	0.094	0.102	0.113	-2.3645	-2.2828	-2.1804	1	45 or older	Black	<200% FPL	Highschool grad	English	poor or fair	excellent or very good	Usually or Always	strongly disagree or disagree	admission_arm_2
150	1	5	0	0	26	16	18	19	1	5	3	6	6	8	30	120	30	3	3	13	1	3	103	1	100		3	2	1	1	0.068	-2.6882	0.068	0.146	0.063	-2.6882	-1.9241	-2.7646	1	18-34	Black	<200% FPL	No H.S degree	English	good	good	Usually or Always	strongly disagree or disagree	admission_arm_2
182	1	4	1	0	26	23	23	26	0	0	0	6	6	7	0	5	0	4	2	13	1	1	105	1	100		5	1	4	5				0.08	0.033		-2.5257	-3.4112	1	18-34	Other (Asian, Native American, Hawaiian/PI, Middle Eastern	<200% FPL	Highschool grad	English	poor or fair	excellent or very good	Never or sometimes	agree or strongly agree	admission_arm_2
142	1	6	0	0	47	21	24	21	3	1	1	6	4	3	60	0	50	5	5	6	2	1	105	1	100		2	1	1	2	0.389	-0.9442	0.389	0.055	0.124	-0.9442	-2.9004	-2.0875	1	45 or older	Black	<200% FPL	Highschool grad	English	poor or fair	poor or fair	Never or sometimes	strongly disagree or disagree	admission_arm_2
172	1	6	1	0	28	21			1			6			90			4	3	11	2	2	105	1	100		6	1	5	2	0.092	-2.386	0.092			-2.386			1	18-34	Black	<200% FPL	Highschool grad	English	poor or fair	good	Never or sometimes	strongly disagree or disagree	admission_arm_2
166	1	4	0	0	26	23	26	22	1	1	2	6	4	4	60	20	15	3	3	13	1	4	101	1	101	7	2	4	2	4	0.041	-3.1942	0.041	0.291	0.079	-3.1942	-1.2344	-2.5383	1	18-34	Other (Asian, Native American, Hawaiian/PI, Middle Eastern		No H.S degree	Arabic	good	good	Usually or Always	agree or strongly agree	admission_arm_2
78	1	6	1	0	61	25	25	24	0	0	0	9	5	8	15	15	90	4	4	4	2	1	105	1	100		2	1	1	2	0.118	-2.1371	0.118	0.193	0.088	-2.1371	-1.6451	-2.4304	0	45 or older	Black	<200% FPL	Highschool grad	English	poor or fair	poor or fair	Never or sometimes	strongly disagree or disagree	admission_arm_2
86	1	5	0	0	34	20			6			6			60			4	4	20	1	3	104	1	100		5	4	1	5	0.097	-2.333	0.097			-2.333			1	18-34	Black	<200% FPL	Highschool grad	English	poor or fair	poor or fair	Usually or Always	agree or strongly agree	admission_arm_2
39	1	9	0	0	35	26	21	21	0	1	2	3	4	4	0	90	60	4	4	12	2	2	103	0	100		4	1	3	4	0.595	-0.5192	0.501	0.118	0.103	-0.6911	-2.1371	-2.273	1	35-44	Latino	<200% FPL	No H.S degree	English	poor or fair	poor or fair	Never or sometimes	agree or strongly agree	admission_arm_2
171	1	15	1	0	56	24	21		4	4		6	6		48	36		4	4	16	2	4	106	1	100		3	2	1	4	0.075	-2.5903	0.075	0.133		-2.5903	-2.0174		1	45 or older	Black	<200% FPL	College grad	English	poor or fair	poor or fair	Usually or Always	agree or strongly agree	admission_arm_2
121	1	9	0	0	44	17		23	1		0	7		4	50		0	4	3	13	2	2	104	0	101	9	3	2	1	4	0.12	-2.1203	0.12		0.18	-2.1203		-1.7148	1	35-44	Latino	<200% FPL	Highschool grad	Spanish	poor or fair	good	Never or sometimes	agree or strongly agree	admission_arm_2
163	1	11	1	0	40	28	17	22	0	4	4	6	5	5	60	60	48	5	5	14	2	3	104	1	100		2	1	1	4	0.078	-2.551	0.078	0.199	0.099	-2.551	-1.6145	-2.3126	0	35-44	Black	<200% FPL	Highschool grad	English	poor or fair	poor or fair	Usually or Always	agree or strongly agree	admission_arm_2
70	1	4	0	0	27	26		16	0		0	6		5	0		60	4	4	15	1	4	105	1	100		3	2	1	2	0.226	-1.4872	0.226		0.09	-1.4872		-2.4079	1	18-34	Black	<200% FPL	Highschool grad	English	poor or fair	poor or fair	Usually or Always	strongly disagree or disagree	admission_arm_2
19	1	10	0	0	26	20		16	0		4	6		3	0		40	4	3	15	2	2	103	0	100		8	6	2	5	0.077	-2.5639	0.077		0.119	-2.5639		-2.1286	1	18-34	Latino	<200% FPL	No H.S degree	Spanish	poor or fair	good	Never or sometimes	agree or strongly agree	admission_arm_2
141	1	12	1	0	44	15	20	20	0	2	0	4	6	8	0	120	60	4	3	17	2	2	104	1	100		4	2	2	4	0.267	-1.3205	0.267	0.167	0.211	-1.3205	-1.7898	-1.5559	1	35-44	Black	<200% FPL	Highschool grad	English	poor or fair	good	Never or sometimes	agree or strongly agree	admission_arm_2
2	1	7	1	0	26	25	23	24	0	0	0	6	5	6	0	144	120	5	5	16	2	3	103	1	100		6	3	3	2				0.16	0.109		-1.8326	-2.2164		18-34	Black	<200% FPL	No H.S degree	English	poor or fair	poor or fair	Usually or Always	strongly disagree or disagree	admission_arm_2
129	1	11	0	0	31	32	28		4	1		8	5		20	0		5	5	4	2	1	103	0	100		3	2	1	1	0.109	-2.2164	0.109	0.051		-2.2164	-2.9759		0	18-34	Latino	<200% FPL	No H.S degree	English	poor or fair	poor or fair	Never or sometimes	strongly disagree or disagree	admission_arm_2
97	1	6	0	0	40	22	17	18	0	0	6	6	3	4	30	42	24	3	3	10	2	1	107	1	101	8	3	1	2	4	0.076	-2.577	0.076	0.029	0.143	-2.577	-3.5405	-1.9449	1	35-44	Other (Asian, Native American, Hawaiian/PI, Middle Eastern	<200% FPL	College grad	Other	good	good	Never or sometimes	agree or strongly agree	admission_arm_2
122	1	11	1	0	66	16	11	19	4	7	5	6	3	3	60	85	180	1	1	20	2	2	106	1	100		2	1	1	4	0.177	-1.7316	0.177	0.012	0.098	-1.7316	-4.4228	-2.3228	1	45 or older	Black	<200% FPL	College grad	English	excellent or very good	excellent or very good	Never or sometimes	agree or strongly agree	admission_arm_2
177	1	7	1	0	28	8	8	13	0	4	0	3	3	3	60	36	60	3	3	4	2	1	106	1	100		6	3	3	3	0.126	-2.0715	0.126	0.054	0.114	-2.0715	-2.9188	-2.1716	1	18-34	Black	=>200% FPL	College grad	English	good	good	Never or sometimes	neither disagree nor disagree	admission_arm_2
84	1	11	1	1	43	15	12	16	3	6	2	4	3	3	0		30	4	3	6	2	4	104	1	101	8	4	2	2	2	0.166	-1.7958	0.166	0.035	0.095	-1.7958	-3.3524	-2.3539	1	35-44	Black	=>200% FPL	Highschool grad	Other	poor or fair	good	Usually or Always	strongly disagree or disagree	admission_arm_2
46	1	11	0	0	43	20	14	15	0	2	3	6	4	3	15	60	20	3	4	13	2	3	105	0			3	2	1	1				0.132	0.139		-2.025	-1.9733	0	35-44	Latino	<200% FPL	Highschool grad	Spanish	good	poor or fair	Usually or Always	strongly disagree or disagree	admission_arm_2
118	1	5	0	0	34	14	16	13	1	3	2	5	4	4	30	36	120	3	3	12	1	3	106	0	100		4	3	1	4	0.159	-1.8389	0.159	0.133	0.176	-1.8389	-2.0174	-1.7373	1	18-34	Latino	<200% FPL	College grad	English	good	good	Usually or Always	agree or strongly agree	admission_arm_2
98	1	11	1	0	32	22	16	19	2	0	3	6	5	3	68	10	10	1	3	6	2	1	104	1	100		10	7	3	1	0.174	-1.7487	0.174	0.19	0.048	-1.7487	-1.6607	-3.0366	0	18-34	Black	<200% FPL	Highschool grad	English	excellent or very good	good	Never or sometimes	strongly disagree or disagree	admission_arm_2
80	1	8	1	0	32	27	20	15	3	7	4	6	5	4	45	60	120	3	4	12	2	4	104	0	101	1992	5	3	2	4	0.212	-1.5512	0.212	0.102	0.067	-1.5512	-2.2828	-2.7031	0	18-34	Latino	<200% FPL	Highschool grad	Spanish	good	poor or fair	Usually or Always	agree or strongly agree	admission_arm_2
28	1	9	1	0	52	2	13	8	4	1	0	3		3	60	60	120	3	2	20	2	4	106	1	100		7	3	4	5	0.091	-2.3969	0.091	0.739	0.037	-2.3969	-0.3025	-3.2968	1	45 or older	Black	=>200% FPL	College grad	English	good	excellent or very good	Usually or Always	agree or strongly agree	admission_arm_2
38	1	6	1	0	45	24	19	24	1	6	4	7	7	7	30	60	45	4	5	15	2	4	104	1	100		8	6	2	5	0.135	-2.0025	0.135	0.188	0.254	-2.0025	-1.6713	-1.3704	1	45 or older	Black	=>200% FPL	Highschool grad	English	poor or fair	poor or fair	Usually or Always	agree or strongly agree	admission_arm_2
160	1	8	0	0	30	20	15	9	4	7	5	6	5	3	0	120	60	4	5	6	2	1	104	1	100		6	4	2	5	0.501	-0.6911	0.501	0.217	0.126	-0.6911	-1.5279	-2.0715	1	18-34	Other (Asian, Native American, Hawaiian/PI, Middle Eastern	=>200% FPL	Highschool grad	English	poor or fair	poor or fair	Never or sometimes	agree or strongly agree	admission_arm_2
178	1	8	1	0	29	25	17	18	3	3	1	6	5	3	30	30	20	3	5	18	2	2	105	1	100		4	2	2	5	0.154	-1.8708	0.154	0.106	0.27	-1.8708	-2.2443	-1.3093	1	18-34	Black	<200% FPL	Highschool grad	English	good	poor or fair	Never or sometimes	agree or strongly agree	admission_arm_2
180	1	12	1	1		26	17	18	0	7	0	6	4	3	0	24	36	4	3	12	2	2		1	100		2	1	1	4	0.156	-1.8579	0.156	0.334	0.299	-1.8579	-1.0966	-1.2073	1	45 or older	Black			English	poor or fair	good	Never or sometimes	agree or strongly agree	admission_arm_2
139	1	14	0	0	36	28	25	20	1	4	3	0	6	7	30	240		5	3	8	2	1	104	1	100		3	2	1	5	0.081	-2.5133	0.081	0.19	0.056	-2.5133	-1.6607	-2.8824	1	35-44	Black	<200% FPL	Highschool grad	English	poor or fair	good	Never or sometimes	agree or strongly agree	admission_arm_2
41	1	10	1	0	54	12		18	2		3	5		3	30		30	3	3	14	2	3	107	1	100		5	3	2	5	0.053	-2.9375	0.053		0.027	-2.9375		-3.6119	1	45 or older	Non-Latino White	=>200% FPL	College grad	English	good	good	Usually or Always	agree or strongly agree	admission_arm_2
146	1		0	0	39	21	18	22	2	3	3	7		7	30	50	30	3	3	10	1	3	105	0	101	20	6	4	2	4	0.083	-2.4889	0.083	0.11	0.089	-2.4889	-2.2073	-2.4191	1	35-44	Latino	=>200% FPL	Highschool grad	Spanish	good	good	Usually or Always	agree or strongly agree	admission_arm_2
103	1	10	0	0	35	18		16	6		5	5		3	30		68	4	3	15	2	4	105	1	100		3	2	1	4	0.129	-2.0479	0.129		0.107	-2.0479		-2.2349	0	35-44	Black	<200% FPL	Highschool grad	English	poor or fair	good	Usually or Always	agree or strongly agree	admission_arm_2
76	1	4	1	0	35	14			0			7			45			5	2	9	1		105	1	100		4	2	2	5	0.038	-3.2702	0.038			-3.2702			1	35-44	Black		Highschool grad	English	poor or fair	excellent or very good		agree or strongly agree	admission_arm_2
3	1	5	1	0	40	16	15	20	0	4	7	5	4	3	30	240	60	1	3	17	1	1	104	1	100		6	5	1	4	0.114	-2.1716	0.114	0.64		-2.1716	-0.4463		1	35-44	Black	<200% FPL	Highschool grad	English	excellent or very good	good	Never or sometimes	agree or strongly agree	admission_arm_2
34	1	9	1	0	59	30	17	18	1	0	0	6	3	5	30	20	20	4	4	10	2	2	106	1	100		4	3	1	4				0.143			-1.9449		1	45 or older	Black	<200% FPL	College grad	English	poor or fair	poor or fair	Never or sometimes	agree or strongly agree	admission_arm_2
94	1	6	0	0	55	16	19	19	1	3	2	6	4	6	30	30	60	3	3	16	2	4	104	1	100		4	2	2	4	0.031	-3.4738	0.031	0.236	0.023	-3.4738	-1.4439	-3.7723	1	45 or older	Black	<200% FPL	Highschool grad	English	good	good	Usually or Always	agree or strongly agree	admission_arm_2
173	1	6	1	0	32	20	13	19	4	3	1	6	3	4	40	36	30	4	3	8	2	4	105	1	100		4	3	1	4	0.176	-1.7373	0.176	0.102	0.05	-1.7373	-2.2828	-2.9957	1	18-34	Non-Latino White	<200% FPL	Highschool grad	English	poor or fair	good	Usually or Always	agree or strongly agree	admission_arm_2
35	1	9	0	0	25	21	21		0	1		5	4		15	150		3	4	4	2	1	103	0	100		2	1	1	1	0.065	-2.7334	0.065	0.084		-2.7334	-2.4769		0	18-34	Latino	<200% FPL	No H.S degree	English	good	poor or fair	Never or sometimes	strongly disagree or disagree	admission_arm_2
124	1	7	0	0	40	3	2	2	0	4	2	4	3	3	30	90	45	4	5	10	2	1	104	0	100		5	3	2	4	0.211	-1.5559	0.211	0.119	0.087	-1.5559	-2.1286	-2.4418	1	35-44	Latino	=>200% FPL	Highschool grad	Spanish	poor or fair	poor or fair	Never or sometimes	agree or strongly agree	admission_arm_2
112	1	6	0	1	30	11	16	7	0	0	6	4	3	3	0	100	0	4	1	16	2	2	105	1	100		5	3	2	5	0.233	-1.4567	0.233	0.189	0.299	-1.4567	-1.666	-1.2073	0	18-34	Black	<200% FPL	Highschool grad	English	poor or fair	excellent or very good	Never or sometimes	agree or strongly agree	admission_arm_2
[truncated: 7 more columns]
